# Supplementary material for: Metagenomic Analysis of Distribution Characteristics and Driving Mechanisms of Antibiotic Resistance Genes, Virulence Factors, and Microbial Communities in Rice Seedling Cultivation Soils
Source: Microorganisms. 2025 Oct 22;13(11):2419. doi: 10.3390/microorganisms13112419 (PMC12654301; doi:10.3390/microorganisms13112419)
Supplement: Supplementary file 1 [file microorganisms-13-02419-s001.zip]

Archive with 1 entries (1 files):
- microorganisms-3842492-supplementary.pdf
